# Supplementary material for: Stabilizing Halogen-Bonded Complex between Metallic Anion and Iodide
Source: Molecules. 2022 Nov 21;27(22):8069. doi: 10.3390/molecules27228069 (PMC9692347; doi:10.3390/molecules27228069)
Supplement: Supplementary file 1 [file molecules-27-08069-s001.zip]

Archive with 1 entries (1 files):
- molecules-2030007-supplementary.pdf
